# Supplementary material for: China’s Legal Protection System for Pangolins: Past, Present, and Future
Source: Animals (Basel). 2025 Aug 18;15(16):2422. doi: 10.3390/ani15162422 (PMC12383201; doi:10.3390/ani15162422)
Supplement: Supplementary file 1 [file animals-15-02422-s001.zip]

Archive with 78 entries (76 files):
- Supplementary Material S4-Full Text of Judgments in Pangolin-Related Public Interest Litigation Cases in China/
- Supplementary Material S4-Full Text of Judgments in Pangolin-Related Public Interest Litigation Cases in China/【10】刘厚够侵权责任纠纷民事一审民事判决书.pdf
- Supplementary Material S4-Full Text of Judgments in Pangolin-Related Public Interest Litigation Cases in China/【11】中国生物多样性保护与绿色发展基金会;肖习文生态破坏民事公益诉讼民事一审民事判决书.pdf
- Supplementary Material S4-Full Text of Judgments in Pangolin-Related Public Interest Litigation Cases in China/【12】中国生物多样性保护与绿色发展基金会;王成增生态破坏民事公益诉讼民事一审民事判决书.pdf
- Supplementary Material S4-Full Text of Judgments in Pangolin-Related Public Interest Litigation Cases in China/【13】佃锡煌刑事一审刑事判决书.pdf
- Supplementary Material S4-Full Text of Judgments in Pangolin-Related Public Interest Litigation Cases in China/【14】黄某鹏;黄某师危害珍贵、濒危野生动物刑事一审刑事案件判决书.pdf
- Supplementary Material S4-Full Text of Judgments in Pangolin-Related Public Interest Litigation Cases in China/【15】蒙某、广西壮族自治区平南县人民检察院非法收购、运输、出售珍贵、濒危野生动物、珍贵、濒危野生动物制品罪刑事一审刑事判决书.pdf
- Supplementary Material S4-Full Text of Judgments in Pangolin-Related Public Interest Litigation Cases in China/【16】崇左市人民检察院、吕明、蒙广辉等走私珍贵动物、珍贵动物制品罪一审刑事判决书.pdf
- Supplementary Material S4-Full Text of Judgments in Pangolin-Related Public Interest Litigation Cases in China/【17】青岛市人民检察院诉某艺术中心生态破坏民事公益诉讼案.pdf
- Supplementary Material S4-Full Text of Judgments in Pangolin-Related Public Interest Litigation Cases in China/【18】朱卓敏侵权责任纠纷一审民事判决书.pdf
- Supplementary Material S4-Full Text of Judgments in Pangolin-Related Public Interest Litigation Cases in China/【19】邵南、段美英一审刑事判决书.pdf
- Supplementary Material S4-Full Text of Judgments in Pangolin-Related Public Interest Litigation Cases in China/【1】李某走私珍贵动物制品案.pdf
- Supplementary Material S4-Full Text of Judgments in Pangolin-Related Public Interest Litigation Cases in China/【20】常小华走私珍贵动物、珍贵动物制品一审刑事判决书(FBM-CLI.C.103532608).pdf
- Supplementary Material S4-Full Text of Judgments in Pangolin-Related Public Interest Litigation Cases in China/【21】葛峰、章浩等非法出售珍贵、濒危野生动物制品一审刑事判决书.pdf
- Supplementary Material S4-Full Text of Judgments in Pangolin-Related Public Interest Litigation Cases in China/【22】吴克银非法收购、运输、出售珍贵、濒危野生动物、珍贵、濒危野生动物制品罪一审刑事判决书.pdf
- Supplementary Material S4-Full Text of Judgments in Pangolin-Related Public Interest Litigation Cases in China/【23】余龙辉非法收购、运输、出售珍贵、濒危野生动物、珍贵、濒危野生动物制品罪一审刑事判决书.pdf
- Supplementary Material S4-Full Text of Judgments in Pangolin-Related Public Interest Litigation Cases in China/【24】叶兴元非法收购、运输、出售珍贵、濒危野生动物、珍贵、濒危野生动物制品罪一审刑事判决书.pdf
- Supplementary Material S4-Full Text of Judgments in Pangolin-Related Public Interest Litigation Cases in China/【25】郑凯非法收购、运输、出售珍贵、濒危野生动物、珍贵、濒危野生动物制品一审刑事判决书.pdf
- Supplementary Material S4-Full Text of Judgments in Pangolin-Related Public Interest Litigation Cases in China/【26】张玉权、刘周艳走私珍贵动物、珍贵动物制品一审刑事判决书.pdf
- Supplementary Material S4-Full Text of Judgments in Pangolin-Related Public Interest Litigation Cases in China/【27】邹九月、王龙昌、吴位源非法收购、运输、出售珍贵、濒危野生动物、珍贵、濒危野生动物制品罪一案刑事一审判决书.pdf
- Supplementary Material S4-Full Text of Judgments in Pangolin-Related Public Interest Litigation Cases in China/【28】李学哲非法收购、运输、出售珍贵、濒危野生动物、珍贵、濒危野生动物制品罪一审刑事判决书.pdf
- Supplementary Material S4-Full Text of Judgments in Pangolin-Related Public Interest Litigation Cases in China/【29】叶思权非法收购、运输、出售珍贵、濒危野生动物、珍贵、濒危野生动物制品罪一审刑事判决书.pdf
- Supplementary Material S4-Full Text of Judgments in Pangolin-Related Public Interest Litigation Cases in China/【2】古某飞走私珍贵动物制品案.pdf
- Supplementary Material S4-Full Text of Judgments in Pangolin-Related Public Interest Litigation Cases in China/【30】赖春城、徐北强、谢佛松等非法猎捕、杀害珍贵、濒危野生动物罪一案刑事一审判决书.pdf
- Supplementary Material S4-Full Text of Judgments in Pangolin-Related Public Interest Litigation Cases in China/【31】附带民事公益诉讼被告、叶山民非法收购、运输、出售珍贵、濒危野生动物、珍贵、濒危野生动物制品罪一审刑事判决书.pdf
- Supplementary Material S4-Full Text of Judgments in Pangolin-Related Public Interest Litigation Cases in China/【32】吕东明、陈小佳非法收购、运输、出售珍贵、濒危野生动物、珍贵、濒危野生动物制品一审刑事判决书.pdf
- Supplementary Material S4-Full Text of Judgments in Pangolin-Related Public Interest Litigation Cases in China/【33】付某非法收购、运输、出售珍贵、濒危野生动物、珍贵、濒危野生动物制品一审刑事判决书.pdf
- Supplementary Material S4-Full Text of Judgments in Pangolin-Related Public Interest Litigation Cases in China/【34】邱家平非法收购、运输、出售珍贵、濒危野生动物、珍贵、濒危野生动物制品一审刑事判决书.pdf
- Supplementary Material S4-Full Text of Judgments in Pangolin-Related Public Interest Litigation Cases in China/【35】杨桥、张敏非法收购、运输、出售珍贵、濒危野生动物、珍贵、濒危野生动物制品一审刑事判决书.pdf
- Supplementary Material S4-Full Text of Judgments in Pangolin-Related Public Interest Litigation Cases in China/【36】肖叶端非法收购、运输、出售珍贵、濒危野生动物、珍贵、濒危野生动物制品、走私、贩卖、运输、制造毒品一审刑事判决书.pdf
- Supplementary Material S4-Full Text of Judgments in Pangolin-Related Public Interest Litigation Cases in China/【37】郭德全非法收购、运输、出售珍贵、濒危野生动物、珍贵、濒危野生动物制品一审刑事判决书.pdf
- Supplementary Material S4-Full Text of Judgments in Pangolin-Related Public Interest Litigation Cases in China/【38】田少波、黄嗣通故意损毁文物一审刑事判决书.pdf
- Supplementary Material S4-Full Text of Judgments in Pangolin-Related Public Interest Litigation Cases in China/【39】高胜非法收购、运输、出售珍贵、濒危野生动物、珍贵、濒危野生动物制品一审刑事判决书.pdf
- Supplementary Material S4-Full Text of Judgments in Pangolin-Related Public Interest Litigation Cases in China/【3】董某庆危害珍贵濒危野生动物一审刑事判决书.pdf
- Supplementary Material S4-Full Text of Judgments in Pangolin-Related Public Interest Litigation Cases in China/【40】龙友会非法收购、运输、出售珍贵、濒危野生动物、珍贵、濒危野生动物制品一审刑事判决书.pdf
- Supplementary Material S4-Full Text of Judgments in Pangolin-Related Public Interest Litigation Cases in China/【41】候廷新非法收购、运输、出售珍贵、濒危野生动物、珍贵、濒危野生动物制品一审刑事判决书.pdf
- Supplementary Material S4-Full Text of Judgments in Pangolin-Related Public Interest Litigation Cases in China/【42】秦焕全非法收购、运输、出售珍贵、濒危野生动物、珍贵、濒危野生动物制品一审刑事判决书.pdf
- Supplementary Material S4-Full Text of Judgments in Pangolin-Related Public Interest Litigation Cases in China/【43】陶林英非法收购、运输、出售珍贵、濒危野生动物、珍贵、濒危野生动物制品一审刑事判决书.pdf
- Supplementary Material S4-Full Text of Judgments in Pangolin-Related Public Interest Litigation Cases in China/【44】王海波非法收购、运输、出售珍贵、濒危野生动物、珍贵、濒危野生动物制品一审刑事判决书.pdf
- Supplementary Material S4-Full Text of Judgments in Pangolin-Related Public Interest Litigation Cases in China/【45】吴志杰、黄路易非法收购、运输、出售珍贵、濒危野生动物、珍贵、濒危野生动物制品罪一审刑事判决书.pdf
- Supplementary Material S4-Full Text of Judgments in Pangolin-Related Public Interest Litigation Cases in China/【46】郭明山、李文波非法猎捕、杀害珍贵、濒危野生动物一审刑事判决书(FBM-CLI.C.96450271).pdf
- Supplementary Material S4-Full Text of Judgments in Pangolin-Related Public Interest Litigation Cases in China/【47】刘规健、刘劲非法收购、运输、出售珍贵、濒危野生动物、珍贵、濒危野生动物制品罪一审刑事判决书.pdf
- Supplementary Material S4-Full Text of Judgments in Pangolin-Related Public Interest Litigation Cases in China/【48】杨阿四、杨小勇一审刑事判决书.pdf
- Supplementary Material S4-Full Text of Judgments in Pangolin-Related Public Interest Litigation Cases in China/【49】李某暖、蓝某欣非法收购、运输、出售珍贵、濒危野生动物、珍贵、濒危野生动物制品一审刑事判决书.pdf
- Supplementary Material S4-Full Text of Judgments in Pangolin-Related Public Interest Litigation Cases in China/【4】谭某廖某1等危害珍贵濒危野生动物罪等刑事一审刑事判决书.pdf
- Supplementary Material S4-Full Text of Judgments in Pangolin-Related Public Interest Litigation Cases in China/【50】_  、   非法收购、运输、出售珍贵、濒危野生动物、珍贵、濒危野生动物制品一审刑事判决书(FBM-CLI.C.75230468).pdf
- Supplementary Material S4-Full Text of Judgments in Pangolin-Related Public Interest Litigation Cases in China/【5】陈炫钧东检刑等危害珍贵濒危野生动物罪等刑事一审刑事判决书.pdf
- Supplementary Material S4-Full Text of Judgments in Pangolin-Related Public Interest Litigation Cases in China/【6】周某某危害珍贵、濒危野生动物一审刑事判决书(FBM-CLI.C.500370317).pdf
- Supplementary Material S4-Full Text of Judgments in Pangolin-Related Public Interest Litigation Cases in China/【7】裴迎元、裴迎元非法收购、运输等刑事一审刑事判决书.pdf
- Supplementary Material S4-Full Text of Judgments in Pangolin-Related Public Interest Litigation Cases in China/【8】刘继和、附带民事公益诉讼被告郭秋民等刑事一审刑事判决书.pdf
- Supplementary Material S4-Full Text of Judgments in Pangolin-Related Public Interest Litigation Cases in China/【9】阙玺保、广西壮族自治区东兴市人民检察院非法收购、运输、出售珍贵、濒危野生动物、珍贵、濒危野生动物制品罪刑事一审刑事判决书.pdf
- Supplementary Material S1-Full Texts of Laws and Regulations Related to Pangolins in China.pdf
- Supplementary Material S3- Full-Text Links to Judgments in Pangolin-Related Public Interest Litigation Cases in China.pdf
- Supplementary Material S2 -Full Texts of Laws and Regulations Related to Pangolins in China/
- Supplementary Material S2 -Full Texts of Laws and Regulations Related to Pangolins in China/【10】国务院办公厅转发林业部关于加强野生动物保护管理工作报告的通知(FBM-CLI.2.pdf
- Supplementary Material S2 -Full Texts of Laws and Regulations Related to Pangolins in China/【11】农业部关于公布《中华人民共和国进境动物一、二类传染病、寄生虫病名录》和《中华人民共和国禁止携带、邮寄进境的动物、动物...(FBM-CLI.4.pdf
- Supplementary Material S2 -Full Texts of Laws and Regulations Related to Pangolins in China/【12】林业部、财政部、国家物价局关于发布《陆生野生动物资源保护管理费收费办法》的通知(FBM-CLI.4.pdf
- Supplementary Material S2 -Full Texts of Laws and Regulations Related to Pangolins in China/【13】非法捕杀国家重点保护珍贵、濒危陆生野生【13】动物案立案标准(FBM-CLI.4.pdf
- Supplementary Material S2 -Full Texts of Laws and Regulations Related to Pangolins in China/【14】国务院办公厅关于加强生物物种资源保护和管理的通知(FBM-CLI.2.pdf
- Supplementary Material S2 -Full Texts of Laws and Regulations Related to Pangolins in China/【15】国家林业局关于下发《关于促进野生动植物可持续发展的指导意见》的通知(FBM-CLI.4.pdf
- Supplementary Material S2 -Full Texts of Laws and Regulations Related to Pangolins in China/【16】国家环境保护总局关于印发《全国生物物种资源保护与利用规划纲要》的通知(FBM-CLI.4.pdf
- Supplementary Material S2 -Full Texts of Laws and Regulations Related to Pangolins in China/【17】西藏自治区人民政府办公厅关于加强赛加羚羊、穿山甲、稀有蛇类资源保护和规范其产品入药管理的通知(FBM-CLI.12.pdf
- Supplementary Material S2 -Full Texts of Laws and Regulations Related to Pangolins in China/【18】国家林业局公告2015年第8号――关于中国野生动物经营利用管理专用标识有关事项的公告(FBM-CLI.4.pdf
- Supplementary Material S2 -Full Texts of Laws and Regulations Related to Pangolins in China/【19】国家食品药品监督管理总局公告2015年第67号――关于发布《中华人民共和国药典》(2015年版)的公告(FBM-CLI.4.pdf
- Supplementary Material S2 -Full Texts of Laws and Regulations Related to Pangolins in China/【1】国务院关于积极保护和合理利用野生动物资源的指示(FBM-CLI.2.pdf
- Supplementary Material S2 -Full Texts of Laws and Regulations Related to Pangolins in China/【20】市场监管总局、国家林草局关于联合开展野生动物保护专项整治行动的通知(FBM-CLI.4.pdf
- Supplementary Material S2 -Full Texts of Laws and Regulations Related to Pangolins in China/【21】全国人民代表大会常务委员会关于全面禁止非法野生动物交易、革除滥食野生动物陋习、切实保障人民群众生命健康安全的决定(FBM-CLI.1.pdf
- Supplementary Material S2 -Full Texts of Laws and Regulations Related to Pangolins in China/【22】中华人民共和国民法典(FBM-CLI.1.pdf
- Supplementary Material S2 -Full Texts of Laws and Regulations Related to Pangolins in China/【23】国家林业和草原局公告2020年第12号――关于穿山甲调整保护级别的公告(FBM-CLI.4.pdf
- Supplementary Material S2 -Full Texts of Laws and Regulations Related to Pangolins in China/【24】国家林业和草原局、国家中医药管理局、国家药品监督管理局关于切实加强穿山甲保护管理的通知(FBM-CLI.4.pdf
- Supplementary Material S2 -Full Texts of Laws and Regulations Related to Pangolins in China/【2】国务院批转国家医药管理局关于中药工作问题的报告的通知(FBM-CLI.2.7254).pdf
- Supplementary Material S2 -Full Texts of Laws and Regulations Related to Pangolins in China/【3】森林和野生动物类型自然保护区管理办法(FBM-CLI.2.pdf
- Supplementary Material S2 -Full Texts of Laws and Regulations Related to Pangolins in China/【4】国家重点保护野生药材物种名录(FBM-CLI.4.pdf
- Supplementary Material S2 -Full Texts of Laws and Regulations Related to Pangolins in China/【5】国家重点保护野生动物名录(FBM-CLI.4.pdf
- Supplementary Material S2 -Full Texts of Laws and Regulations Related to Pangolins in China/【6】中华人民共和国野生动物保护法(2022修订)(FBM-CLI.1.pdf
- Supplementary Material S2 -Full Texts of Laws and Regulations Related to Pangolins in China/【7】国务院办公厅关于当前非法捕杀、收购、倒卖珍稀野生动物情况的通报(FBM-CLI.2.pdf
- Supplementary Material S2 -Full Texts of Laws and Regulations Related to Pangolins in China/【8】林业部关于请求协助做好含野生动物药材成分中成药出口管理工作的函(FBM-CLI.4.pdf
- Supplementary Material S2 -Full Texts of Laws and Regulations Related to Pangolins in China/【9】中华人民共和国陆生野生动物保护实施条例(2016修订)(FBM-CLI.2.pdf
